# Supplementary material for: Fisher-Level Decision Making to Participate in Fisheries Improvement Projects (FIPs) for Yellowfin Tuna in the Philippines
Source: PLoS One. 2016 Oct 12;11(10):e0163537. doi: 10.1371/journal.pone.0163537 (PMC5061383; doi:10.1371/journal.pone.0163537)
Supplement: S1 Table — (XLSX) [file pone.0163537.s003.xlsx]

## Sheet: Sheet1
respondent	FIP	stages	mun	age	fammem	fishingyrs	educ	sourceinc	season	riskattitude	boatcap	initialinv	boatown	opdist	fishingdays	fishingtrips	financeop	training and subsidies	membership to association
1	1	3	1	47	5	17	1	1	1	1	3	10.5	1	50	3	3	1	0	1
2	1	3	1	41	4	5	1	1	1	1	3	2.5	1	50	2	2	1	0	1
3	0	0	1	32	4	2	1	1	1	1	3	35	1	50	5	3	1	1	1
4	0	0	1	59	7	17	0	1	1	1	1.5	0.2	1	50	6	3	1	1	1
5	1	2	1	44	5	26	1	1	0	0	0.22	0.26	1	60	1	20	1	0	1
6	0	0	1	52	7	30	0	1	1	1	2.17	2.5	1	100	10	2	0	0	1
7	1	1	1	38	7	20	0	0	1	0	2	0	0	15	7	4	0	0	0
8	1	1	1	31	5	14	1	0	1	0	0.4	0	0	200	7	3	1	1	0
9	1	1	1	29	2	15	0	1	1	0	1.5	0	0	20	7	4	0	0	0
10	1	1	1	36	5	10	1	0	1	0	0.5	0.7	1	12	4	3	0	0	1
11	1	2	1	46	5	35	1	1	0	0	0.3	0.35	1	50	2	4	1	0	1
12	1	2	1	39	4	8	0	0	0	0	1	1.5	1	50	5	3	0	0	0
13	1	1	1	46	8	30	1	0	1	0	0.4	2.5	1	20	4	3	0	0	0
14	1	1	1	42	9	20	1	0	1	0	1.25	11	1	25	10	2	0	0	0
15	1	3	1	36	6	7	1	0	1	1	1.5	3	1	40	10	4	1	1	1
16	1	2	1	37	3	10	0	1	0	1	0.35	0.14	1	10	1	20	1	1	1
17	1	1	1	34	5	21	0	1	1	1	1	0	0	70	7	3	1	0	0
18	1	1	1	24	3	10	0	1	1	0	0.08	0	0	40	6	3	0	0	0
19	1	3	1	52	5	24	0	0	1	0	3	2	1	20	5	3	0	1	0
20	1	1	1	28	5	6	1	1	0	0	0.5	0	0	20	5	4	0	0	0
21	1	1	1	36	8	20	0	1	0	0	1.5	0	0	80	7	2	0	0	0
22	1	1	1	40	3	25	0	0	0	0	4	0	0	15	7	3	0	0	0
23	1	2	1	24	0	10	1	1	1	0	0.5	0.8	1	15	7	3	0	0	1
24	1	2	1	25	3	8	1	1	1	0	0.5	1	1	20	7	3	0	0	1
25	1	1	1	38	5	3	0	1	0	1	1	0	0	20	1	4	0	1	0
26	1	1	1	50	5	1	0	1	0	0	3	0	0	20	7	2	0	1	0
27	1	1	1	34	3	10	1	1	0	0	2	3	0	30	7	2	1	0	0
28	1	1	1	53	7	30	0	1	0	0	0.1	0.25	1	10	1	20	1	1	1
29	1	2	1	49	5	30	1	0	0	0	3	0	0	15	7	2	1	1	1
30	1	2	1	65	4	2	1	1	1	1	3	3	1	150	7	2	1	1	0
31	1	1	1	44	7	20	1	1	1	0	3	0	0	60	7	2	1	0	0
32	1	1	1	33	7	20	1	1	1	1	3	3.5	1	40	7	2	1	0	0
33	1	3	1	61	4	53	1	0	1	1	3	0	0	50	7	3	0	1	0
34	1	3	1	40	4	10	1	1	1	1	1.5	2.75	1	50	5	4	0	1	1
35	1	2	1	33	8	21	0	1	1	1	1	0	0	80	10	3	0	0	0
36	1	1	1	37	4	15	1	1	1	0	2	0	0	40	10	3	1	0	0
37	1	2	1	42	6	24	1	0	1	1	15	10	0	100	10	2	1	1	1
38	1	3	1	40	5	5	1	1	1	0	1.5	0	0	30	10	2	1	0	1
39	1	1	1	52	7	8	1	0	1	0	1.5	0	0	40	7	3	0	0	0
40	1	1	1	27	6	9	1	1	1	0	3	1	0	50	5	2	0	0	0
41	1	1	1	52	6	5	1	1	1	0	0.6	3	0	27	6	4	1	0	0
42	1	3	1	38	4	18	0	1	1	1	0.4	1	1	15	5	3	1	1	1
43	1	1	1	25	3	5	0	1	0	0	0.3	0	0	20	6	2	0	0	0
44	1	1	1	48	4	32	0	1	0	0	2	0.7	1	10	1	20	1	0	0
45	1	1	1	48	8	10	1	0	1	0	2	1.5	1	20	1	20	1	0	0
46	1	1	1	49	10	25	0	1	0	0	1	0.5	1	10	1	20	1	0	0
47	1	1	1	24	4	12	1	1	0	0	0.15	0.4	0	30	5	3	1	0	0
48	1	1	1	41	5	20	1	0	1	0	0.2	2	1	20	1	5	1	0	0
49	1	2	1	34	3	10	0	0	1	0	7	0	0	20	7	3	0	0	0
50	1	1	1	25	2	4	1	1	0	0	8	10	0	50	5	2	0	0	0
51	1	2	1	60	4	38	0	1	1	1	0	0	0	20	7	3	1	0	0
52	1	1	1	32	6	20	0	1	0	0	1	0	0	60	6	4	1	0	0
53	1	1	1	56	10	41	0	0	0	0	5	2.75	0	50	7	3	0	1	0
54	1	1	1	29	4	16	0	0	0	0	0.5	1.8	0	42	5	4	1	0	0
55	1	1	1	37	6	20	1	0	0	0	0.3	0.15	0	20	5	4	0	0	0
56	1	2	1	32	6	14	1	1	0	0	2	2.5	0	60	5	3	1	0	1
57	1	1	1	40	5	25	0	0	0	0	0.1	0.2	1	15	0	24	1	0	0
58	1	2	1	34	6	18	0	0	1	0	0.5	1.5	0	60	7	3	1	1	0
59	1	1	1	54	4	35	0	0	1	0	2	2.5	0	30	9	2	0	0	0
60	1	1	1	61	4	39	0	1	0	0	0.2	0.25	1	8	0	24	1	0	0
61	1	2	1	30	5	15	0	0	0	0	0.5	0.6	1	63	6	2	0	0	1
62	1	3	1	43	9	38	0	0	0	0	0.8	0	0	45	6	3	1	0	1
63	1	3	1	52	5	45	1	1	0	0	0.5	0.23	1	35	0	4	1	0	1
64	1	3	1	33	3	17	0	0	1	0	0.1	0.45	1	45	6	2	1	0	1
65	1	3	1	32	2	23	1	0	0	0	0.5	0	0	45	5	4	1	1	1
66	1	3	1	52	4	35	0	1	0	0	0.3	0.6	1	15	1	20	1	1	1
67	1	1	1	44	7	25	0	0	1	0	0.5	0.27	1	20	4	3	1	0	0
68	1	1	1	25	3	10	1	0	1	0	0.9	0	0	42	5	3	1	0	0
69	1	1	1	44	2	20	0	0	0	0	0.2	0.5	1	10	1	3	1	1	0
70	1	1	1	41	6	31	0	0	0	0	2	0	0	70	5	2	1	1	1
71	1	1	1	24	3	5	1	0	1	0	3	0	0	35	5	2	1	0	0
72	1	1	1	45	8	35	0	1	1	0	3	2.2	1	35	5	2	1	1	0
73	1	1	1	48	4	5	1	1	0	0	1	2.5	0	50	7	3	1	0	0
74	0	0	1	28	4	20	1	0	0	0	0.1	0.1	0	5	1	24	1	0	0
75	1	1	1	52	7	18	0	1	0	0	0.2	0.3	1	30	5	4	1	0	0
76	0	0	1	31	6	15	0	1	0	1	0.2	0.15	1	200	15	2	1	0	0
77	0	0	1	49	6	35	0	1	0	0	0.3	0.4	1	30	4	3	1	0	0
78	1	1	1	50	7	30	0	0	0	0	0.5	0.3	1	90	5	2	1	0	0
79	1	1	1	50	6	35	0	1	0	0	2	0	0	50	7	2	1	0	0
80	0	0	1	50	8	30	0	0	0	0	1.5	0	0	15	5	3	0	0	0
81	0	0	1	54	6	45	0	0	0	1	2	0	0	50	7	3	0	0	0
82	0	0	1	31	7	16	1	0	0	1	2	0	0	50	7	3	0	0	0
83	0	0	1	38	4	26	0	0	0	0	5	0	0	10	6	3	0	0	0
84	1	1	1	34	5	4	1	0	0	0	0.5	2	1	10	7	3	1	0	0
85	1	3	1	56	7	20	1	0	1	0	2.5	3	1	30	15	2	0	1	1
86	1	1	1	39	7	19	1	1	1	0	2	0	0	30	6	4	0	0	0
87	1	2	1	30	6	10	0	0	1	0	1	2	1	40	6	4	0	0	0
88	1	1	1	31	5	15	0	0	0	0	0.4	0	0	19	7	3	0	0	0
89	1	1	1	44	3	15	0	1	0	0	0	0	0	30	6	3	0	0	0
90	1	1	1	43	3	20	1	0	0	0	2	0	0	60	1	20	1	0	0
91	1	3	1	48	4	28	0	1	1	0	0.75	0	0	30	5	3	0	0	1
92	1	3	1	52	4	23	0	1	1	0	0.2	2	1	30	5	3	0	0	1
93	1	2	1	22	8	6	0	1	1	0	0.2	0.18	1	50	5	4	1	0	1
94	1	3	1	50	9	20	1	0	1	0	0.35	0.6	1	20	4	3	0	0	1
95	1	3	1	54	4	40	1	0	1	0	2.7	4	1	30	5	3	0	0	1
96	0	0	1	45	6	25	1	1	1	1	5	0	0	40	5	3	1	1	0
97	1	2	1	56	7	44	0	1	1	0	0	2.75	1	40	13	2	1	1	1
98	1	3	1	61	3	44	0	1	1	0	1.5	0	0	60	7	3	0	0	1
99	1	1	1	46	3	28	1	1	0	0	0	0.2	1	60	5	2	0	0	0
100	1	2	1	48	10	10	0	1	1	0	3	0.3	1	50	7	3	1	0	0
101	1	1	1	29	7	12	0	1	0	0	3	3.25	1	5	0	20	1	0	0
102	1	3	1	38	7	3	1	1	1	1	0.4	0	0	50	7	3	1	1	1
103	1	3	1	32	10	4	0	1	1	0	0	8	1	100	6	2	1	1	0
104	1	3	1	42	6	30	0	0	1	0	2	4	1	70	7	3	0	0	1
105	1	2	1	21	5	2	1	0	0	0	1	0	0	25	10	2	0	0	0
106	1	1	1	21	8	5	1	0	1	0	1	0	0	24	9	3	1	0	0
107	1	3	1	23	3	5	1	0	1	0	2	0	0	50	9	2	1	0	1
108	1	3	1	23	2	9	0	0	1	0	4	10	1	50	10	2	1	0	1
109	1	2	1	32	3	8	0	0	1	0	1	0	0	30	7	2	0	0	1
110	0	0	1	38	6	9	0	0	0	1	1	0	0	30	8	2	0	0	1
111	1	1	1	36	4	20	0	1	1	0	0.5	0	0	40	6	2	1	0	0
112	1	1	1	49	8	20	0	1	1	0	0	0	0	20	8	3	1	0	0
113	1	2	1	44	5	25	1	0	0	0	1	0	0	40	10	2	1	0	0
114	1	2	1	40	4	20	1	0	0	0	1	0	0	40	6	3	1	0	1
115	1	3	1	45	7	30	0	1	1	0	2	3	1	40	6	3	1	0	1
116	1	2	1	27	6	10	0	1	1	0	0.5	0.9	1	40	6	3	1	0	0
117	1	2	1	50	3	3	0	0	1	0	0.5	1	1	40	6	2	0	0	0
118	0	0	1	58	13	36	0	1	1	0	0.5	3	1	30	5	3	0	0	0
119	0	0	1	46	4	25	1	0	0	0	0.05	0.35	1	30	7	3	0	0	0
120	1	1	1	36	2	21	1	1	0	0	0.5	0.1	1	30	7	3	0	0	0
121	1	2	1	21	9	9	0	0	1	0	0.5	0	0	50	5	4	0	0	0
122	0	0	1	33	8	10	1	1	1	0	1	0	0	20	5	5	0	0	0
123	1	1	1	37	6	20	0	0	1	0	0.5	0	0	20	5	3	0	0	0
124	1	1	1	40	8	30	1	0	1	0	1	1.6	1	10	5	3	0	0	0
125	0	0	1	63	8	40	1	0	0	0	2	0	0	30	7	2	0	0	0
126	1	1	1	37	6	10	1	0	0	0	1	0	0	40	10	2	1	0	0
127	0	0	1	69	4	42	1	0	0	0	2	2	0	50	6	3	0	0	0
128	1	3	1	29	4	15	1	0	1	0	1.5	1.9	0	150	8	3	0	0	1
129	1	1	1	62	8	47	0	0	0	0	0.03	0.02	1	1	1	20	1	0	0
130	0	0	1	24	6	6	0	1	0	0	1.5	0	0	5	7	2	1	0	0
131	1	2	1	57	5	40	0	0	1	0	1.5	0	0	35	7	3	0	0	0
132	1	3	1	31	4	21	0	0	0	1	1.5	0	0	150	10	3	0	1	0
133	1	1	1	36	5	20	0	0	1	0	1.2	6	1	30	7	3	1	0	0
134	1	1	1	22	4	7	0	0	1	0	1	0	0	20	7	3	1	0	0
135	1	2	1	35	6	27	1	0	1	0	1	0	0	70	7	3	1	0	0
136	0	0	1	55	8	30	1	0	1	0	1	2	1	100	10	2	0	0	0
137	1	2	1	28	8	7	1	0	1	0	1	2.5	1	40	7	2	1	1	1
138	1	1	1	29	4	11	0	0	0	0	0.8	0.6	1	80	4	4	1	0	0
139	1	1	1	39	5	4	1	1	1	0	1	7	1	90	7	3	1	0	0
140	1	3	1	51	4	30	1	1	1	0	1	3	1	40	5	3	0	1	1
141	1	2	1	32	6	15	1	0	1	0	0.7	0	0	40	7	3	0	1	1
142	1	2	1	39	4	22	0	0	0	0	0.8	0	0	10	1	4	0	0	0
143	1	1	1	32	3	18	0	1	0	1	0.7	0	0	30	5	4	0	0	0
144	1	1	1	58	4	30	0	1	0	0	0.5	0.4	1	15	1	20	0	1	1
145	1	2	1	60	8	42	0	1	1	0	0.1	0.3	1	20	1	4	0	1	1
146	1	1	1	38	4	20	1	0	1	1	0.5	1.5	1	40	7	4	0	0	0
147	1	1	1	59	6	30	1	0	0	0	0.1	0.15	1	20	7	20	0	0	0
148	1	1	1	67	6	56	0	0	0	0	0.05	0.01	1	20	7	20	0	0	0
149	1	1	1	42	5	27	1	1	0	0	0.15	0.07	1	10	1	20	0	0	0
150	1	1	1	31	2	10	0	1	0	0	0.1	0.08	1	6	1	20	0	0	0
151	0	0	1	40	3	20	1	1	1	1	3	30	0	30	6	4	1	0	0
152	1	3	1	25	1	8	0	1	1	1	1	2	1	30	7	4	0	1	1
153	1	2	1	34	2	20	0	1	1	0	1	2	1	25	7	3	0	1	1
154	1	3	1	40	7	25	1	1	1	1	1	2.5	1	20	7	4	0	1	1
155	1	3	1	33	2	21	0	1	0	1	1	1.5	1	30	5	4	0	0	0
156	1	3	1	30	4	12	1	1	1	0	1	1.5	1	70	6	3	0	1	1
157	1	3	1	39	5	5	1	1	1	0	1	2	1	30	7	3	0	1	1
158	1	1	1	54	5	35	1	1	0	1	0.7	0	0	20	5	5	1	0	0
159	1	1	1	41	3	25	0	1	1	0	0.7	0	0	150	7	3	0	0	0
160	1	1	1	56	7	1	0	1	1	0	0.8	1	1	40	4	3	0	0	0
161	1	3	1	42	5	30	1	0	1	0	0.2	0.7	1	10	3	4	1	1	1
162	1	3	1	44	4	20	0	1	1	0	2	1.5	1	20	10	4	0	1	1
163	1	2	1	35	5	20	1	0	1	0	0.2	0.15	1	20	7	3	0	0	0
164	1	3	1	47	7	36	1	1	0	0	0.2	0.15	1	30	2	10	0	0	0
165	1	1	1	37	5	15	1	0	0	0	0.5	0	0	30	2	10	0	0	0
166	1	1	1	39	4	27	1	1	1	0	0.5	0	0	25	7	3	0	0	0
167	1	1	1	46	6	29	1	1	1	1	3	3.2	1	60	7	3	1	1	1
168	1	2	1	42	3	20	1	0	0	1	1	0	0	70	7	3	1	0	0
169	1	2	1	22	1	4	1	0	1	0	0.7	1	1	50	6	3	1	0	0
170	1	1	1	44	5	34	0	0	1	0	0.5	0.8	1	40	7	3	0	0	0
171	1	1	1	40	4	25	0	1	1	0	0.3	0.6	1	50	5	4	0	0	0
172	1	1	1	57	7	25	0	0	0	0	0.5	0	0	60	7	2	1	0	0
173	1	2	1	39	7	20	0	1	0	0	1.5	0	0	50	7	2	0	1	1
174	1	2	1	26	3	6	1	1	0	0	1	0	0	30	5	2	0	1	1
175	1	1	1	22	2	1	0	0	0	0	0.5	0	0	30	6	2	0	0	0
176	1	1	1	51	6	30	0	1	0	0	0.5	0	0	50	7	2	0	0	0
177	1	1	1	24	3	5	1	1	1	0	0.5	0	0	70	7	4	0	0	0
178	1	1	1	46	4	29	1	0	1	0	0.5	0.36	1	25	5	4	1	0	0
179	1	1	1	22	1	19	1	1	0	0	1	0	0	20	7	1	0	0	0
180	1	1	1	68	5	40	0	1	1	0	1.5	3	1	90	7	3	1	0	0
181	1	1	1	22	1	7	0	1	0	1	1	0	0	70	7	1	0	0	0
182	1	2	1	36	4	20	0	0	1	0	1	2	1	100	10	2	0	0	0
183	1	2	1	46	4	20	1	0	0	0	1	0	0	50	7	2	0	0	0
184	1	1	1	42	7	20	0	1	1	0	0.2	0.5	1	20	5	4	0	0	0
185	1	2	1	49	7	20	1	1	1	0	2	1.5	1	50	7	3	0	0	1
186	1	3	1	45	5	27	1	0	0	1	0.3	0.4	1	15	12	2	1	0	0
187	1	1	1	37	2	20	1	1	1	1	1.5	1	1	25	5	4	1	0	0
188	1	3	1	27	3	9	1	1	1	0	0.5	1.2	1	20	7	3	0	0	0
189	1	1	1	30	4	10	1	0	0	0	0.1	0	0	30	5	2	0	0	0
190	1	1	1	33	5	15	1	0	0	0	0.15	0	0	20	5	2	0	0	0
191	1	3	1	57	5	35	1	0	1	0	0.7	1.3	1	100	7	3	0	0	1
192	1	1	1	36	2	5	1	0	1	0	1	0	0	20	5	2	1	0	0
193	1	1	1	37	6	7	1	1	0	0	0.15	0	0	80	7	1	0	0	0
194	1	2	1	49	5	30	0	1	1	0	0.8	1.2	1	35	6	2	0	0	1
195	1	1	1	33	4	30	0	1	0	0	0.1	0	0	200	15	1	0	0	0
196	1	1	1	44	2	20	1	1	1	0	1	1.2	1	70	3	5	1	0	0
197	1	1	1	43	5	33	0	1	0	0	0.1	0	0	80	7	2	1	0	0
198	1	1	1	32	3	15	0	1	1	0	0.7	0.85	1	8	4	3	0	0	0
199	1	3	1	40	5	10	1	1	1	0	3	9.5	1	40	7	3	0	0	1
200	1	3	1	41	7	26	0	1	1	0	1	1	1	40	4	4	0	0	1
201	1	1	1	31	6	10	1	1	1	0	0.4	0.4	1	40	4	2	0	0	0
202	1	1	1	19	7	2	1	0	0	0	0.05	0.5	1	40	5	3	1	0	0
203	1	1	1	55	6	35	1	0	0	0	0.3	0.4	1	50	7	2	0	0	1
204	1	1	1	52	3	20	0	1	0	0	1	0	0	10	5	4	0	0	0
205	1	1	1	38	5	15	0	1	1	0	0.26	0	0	40	5	3	0	0	0
206	1	1	1	49	7	27	0	0	0	1	0.2	0.2	1	7	2	3	1	0	0
207	1	2	1	39	7	11	0	1	1	1	1	1	0	100	3	3	0	0	1
208	1	2	1	52	5	40	0	0	0	0	0.5	0.3	1	60	4	5	0	0	0
209	1	2	1	57	4	16	0	0	0	0	0.5	0.4	1	100	4	5	0	0	0
210	1	2	1	43	5	20	1	0	0	0	0.75	0.5	1	30	5	3	1	0	0
211	1	3	1	50	5	35	0	1	1	0	0.75	3.5	1	230	4	4	0	0	0
212	1	1	1	28	2	3	1	1	0	0	0.4	0	0	60	4	5	1	0	1
213	1	1	1	57		27	0	1	0	0	1	0.17	1	60	5	3	1	0	0
214	1	1	1	21	6	8	0	0	0	0	0.8	0	0	20	5	4	0	0	0
215	1	1	1	31	4	8	0	0	0	0	1	0.15	1	40	4	4	0	0	0
216	1	1	1	65	3	38	0	1	0	0	1.5	0.4	1	30	5	4	1	0	0
217	1	1	1	42	4	10	0	0	0	1	0.5	0.25	1	20	2	6	0	0	0
218	1	1	1	46	6		1	0	0	0	0.45	0.35	1	50	6	3	0	0	0
219	1	2	1	35	5	24	1	0	0	0	0.2	0.07	1	20	4	3	0	0	0
220	1	3	1	43	4	29	0	1	1	1	0.5	0.8	1	20	3	3	0	0	0
221	1	2	1	61	4	2	1	0	1	0	1	2	1	40	5	4	0	0	1
222	1	1	1	27	3	7	1	0	1	0	0.2	0.3	1	30	5	3	0	0	0
223	1	3	0	24		12	1	0	0	1	2	0.28	1	30	7	3	0	0	1
224	1	3	0	29	5	15	1	0	1	0	0.7	2	1	40	7	4	0	0	1
225	1	3	0	60	10	38	0	0	0	0	2	3	1	40	5	4	0	0	1
226	1	3	0	39	6	24	1	1	1	0	2	1.6	1	30	7	3	0	1	1
227	1	3	0	47	9	30	0	0	1	0	1	0	0	125	7	3	0	0	1
228	1	3	0	27	4	10	1	1	1	0	1	0	0	35	6	3	0	0	1
229	1	1	0	32	3	17	0	0	1	0	1	1	1	40	5	4	0	0	1
230	1	3	0	42	3	20	0	0	1	1	0.55	1.5	1	40	5	5	0	0	1
231	1	3	0	39	4	23	0	0	1	0	1	0	0	30	5	3	0	0	1
232	1	2	0	46	5	26	1	1	1	0	1	1	1	45	5	4	0	0	1
233	1	3	0	52	10	30	0	0	1	1	0.5	0.68	1	50	3	4	0	1	1
234	1	3	0	43	3	20	0	1	1	1	0.5	1.75	1	30	6	4	0	0	1
235	1	1	0	50	9	20	0	1	0	0	0.2	0.4	1	15	1	20	1	0	0
236	1	1	0	53	4	30	1	0	0	0	0.3	0.3	1	5	1	20	1	0	0
237	1	2	0	43	5	12	0	0	0	0	0.3	0.6	1	8	1	20	1	1	1
238	1	2	0	56	5	17	0	0	0	0	0.07	0.03	1	8	1	20	1	1	1
239	1	2	0	63	5	30	1	1	0	0	0.3	0.08	1	12	1	20	1	1	1
240	1	1	0	41	4	11	1	0	1	0	0.5	0	0	40	5	3	1	0	0
241	1	3	0	63	3	3	1	1	1	1	2.5	3.5	1	100	7	3	0	1	1
242	1	2	0	40	4	20	1	1	1	0	0.4	1.5	1	60	4	4	0	1	1
243	1	2	0	31	2	12	1	1	0	1	0.75	0	0	35	6	4	0	1	1
244	1	2	0	41	12	10	0	0	0	0	0.6	0	0	100	7	3	0	1	1
245	1	2	0	33	10	27	1	1	0	1	1	2	1	20	7	3	0	1	1
246	1	2	0	24	2	8	1	0	0	1	0.6	1.1	1	40	6	4	0	1	1
247	1	2	0	26	6	12	0	0	0	0	1	1.1	1	120	7	4	0	1	1
248	1	2	0	42	6	28	1	1	0	1	0.4	0.2	1	20	5	4	1	1	1
249	1	3	0	45	3	20	1	0	1	1	0.4	0.4	1	80	5	3	0	1	1
250	1	2	0	46	5	3	0	0	0	0	0.5	0.3	1	6	1	20	1	1	1
251	1	2	0	46	4	28	0	0	0	1	0.15	0.3	1	25	4	3	0	1	1
252	1	2	0	22	0	8	1	0	0	0	1	0	0	7	3	4	1	0	0
253	1	2	0	21	0	7	0	1	0	0	0.7	0	0	100	4	6	0	0	0
254	1	2	0	38	4	25	1	0	0	0	0.4	0.25	1	40	3	4	1	0	0
255	1	2	0	39	5	25	0	0	0	1	2	0	0	120	4	4	0	0	0
256	1	3	0	44	6	3	1	1	1	0	1	2.5	1	70	5	4	1	0	0
257	1	2	0	45	6	30	0	0	0	0	0.3	0.4	1	100	3	4	1	0	0
258	1	2	0	58	3	28	1	0	0	0	3	0	0	10	2	3	0	0	0
259	1	2	0	42	7	12	0	0	0	0	0.7	0	0	10	4	3	0	0	0
260	1	2	0	59		4	0	0	0	0	0.3	0.45	1	10	6	3	1	1	1
261	1	2	0	45	8	35	0	0	0	0	0.2	0	0	15	1	20	1	1	1
262	1	2	0	38	7	10	1	0	0	0	1	0.25	1	15	1	20	1	1	1
263	1	2	0	48	8	20	0	0	0	0	0.5	0.25	1	20	2	20	1	1	1
264	1	2	0	26	2	6	1	0	0	0	1.5	0.5	1	15	5	20	1	1	1
265	1	2	0	58	7	6	0	0	0	0	0.1	0.17	1	2	1	20	1	1	1
266	1	2	0	81	5	10	0	0	0	0	1	1.2	1	10	7	3	1	1	1
267	1	2	0	36	4	15	0	0	0	0	0.5	0.6	1	15	6	20	1	1	1
268	1	2	0	48	8	35	0	0	0	0	0.2	0.16	1	20	1	20	1	1	1
269	1	2	0	55	12	11	1	0	0	0	0.2	0.45	1	40	3	2	1	1	1
270	1	2	0	38	8	20	1	0	0	0	0.7	0.4	1	15	1	20	1	1	1
271	1	2	0	41	6	6	1	0	0	0	0.2	0.25	1	50	1	20	1	1	1
272	1	2	0	51	7	39	0	0	0	0	0.1	0.18	1	10	1	20	1	1	1
273	1	2	0	55	2	4	0	0	0	0	0.2	0.1	1	7	1	20	1	1	1
274	1	2	0	43	5	20	1	0	0	0	0.2	0.35	1	12	2	4	1	1	1
275	1	2	0	40	6	18	0	0	0	0	0.3	0.5	1	15	1	20	1	1	1
276	1	2	0	40	6	20	1	0	0	0	0.35	0.68	1	10	2	3	1	1	1
277	1	1	0	54	6	10	0	0	0	0	0.2	0.25	1	10	3	3	1	0	0
278	1	2	0	32	8	8	0	0	0	0	0.1	0.45	1	10	7	3	1	0	1
279	1	1	0	46	5	2	1	0	0	0	0.25	0.26	1	10	1	20	1	0	0
280	1	2	0	43	5	33	1	1	0	0	0.3	0.3	1	10	2	10	1	0	1
281	1	2	0	37	7	12	0	0	0	0	0.5	0.2	1	4	1	20	1	0	1
282	1	2	0	38	10	20	1	0	0	0	0.45	0.7	1	5	2	3	1	1	1
283	1	1	0	58	8	6	0	0	0	0	0.5	0.4	1	6	1	20	1	0	1
284	1	1	0	38	4	20	0	0	0	0	0.5	0	0	50	6	3	1	1	1
285	1	1	0	62	6	39	0	0	0	0	0.5	0.15	1	2	1	20	0	1	1
286	1	2	0	50	4	35	0	0	0	0	0.2	0.07	1	50	1	20	0	1	0
287	1	2	0	37	5	15	1	0	0	0	0.2	0.2	1	5	1	4	1	1	1
288	1	2	0	54	2	30	1	0	0	0	3	0.8	1	5	1	20	1	1	1
289	1	1	0	27	3		1	0	0	0	0.05	0.06	1	3	1	20	1	1	1
290	1	1	0	59	10	44	0	1	0	0	0.5	0.2	1	20	2	20	0	1	0
291	1	1	0	43	5	2	0	0	1	0	0.25	0.25	1	30	2	20	1	0	0
292	1	1	0	62	7	30	0	0	0	0	0.5	0.2	1	15	2	3	0	1	0
293	1	2	0	77	7	62	0	0	0	0	0.8	0.1	1	15	2	20	0	1	0
294	1	2	0	40	8	30	1	1	0	0	0.15	0.15	1	10	1	20	0	1	1
295	1	2	0	50	10	30	1	0	1	0	0.2	0.2	1	40	2	20	0	1	1
296	1	1	0	22	9	6	0	0	1	0	0.2	0.2	1	40	2	3	0	0	0
297	1	2	0	62	6	35	1	0	0	0	1	0.2	1	30	2	25	0	0	0
298	1	1	0	56	11	30	0	1	0	0	0.1	0.2	1	30	2	12	0	0	0
299	1	1	0	36	8	20	0	0	0	0	0.3	0.2	1	10	3	25	0	0	0
300	1	2	0	44	7	6	1	0	0	0	0.3	0.23	1	10	2	7	1	0	0
301	1	2	0	42	7	10	0	1	0	0	0.3	0	0	10	1	25	1	1	0
302	1	1	0	40	7	25	0	0	0	0	0.3	0.2	1	60	1	25	1	1	0
303	1	2	0	42	2	20	1	0	0	0	0.25	0.15	1	20	1	25	1	0	0
304	1	1	0	58	3	20	0	1	0	0	0.05	0.3	1	30	1	25	1	0	0
305	1	1	0	36	4	10	1	0	0	0	0.2	0.4	1	15	1	25	1	1	0
306	1	1	0	21		4	1	1	0	0	0.25	0.35	1	50	1	25	1	0	0
307	1	1	0	36	3	10	1	1	0	0	0.1	0.5	1	15	1	25	1	0	0
308	1	1	0	42	7	10	1	0	0	0	0.5	0.3	1	10	3	4	1	0	1
309	1	2	0	33	6	10	0	0	0	0	0.5	0.3	1	5	1	25	1	0	0
310	1	1	0	48	7	38	1	0	0	0	0.4	0.23	1	10	2	25	1	0	1
311	1	1	0	25	3	13	0	0	0	0	0.3	0.35	1	20	1	25	1	0	0
312	1	2	0	40	5	27	1	0	0	0	0.5	0.67	1	15	1	25	1	1	1
313	1	1	0	29	6	5	0	0	0	0	0.5	0.27	1	15	1	25	1	0	0
314	1	1	0	41	7	20	0	0	0	0	0.08	0.02	1	10	1	25	1	0	0
315	1	2	0	52	9	25	1	0	1	0	0.35	0.25	1	25	1	3	0	0	0
316	1	2	0	40	4	27	1	1	0	0	0.08	0.5	1	15	1	25	1	1	0
317	1	1	0	33	5	20	1	1	0	0	0.1	0.4	1	30	1	25	1	1	0
318	1	2	0	33	5	15	1	0	0	0	0.08	0.2	1	10	1	25	1	1	1
319	1	2	0	43	3	20	0	0	0	0	0.1	0.3	1	15	1	25	1	1	1
320	1	2	0	51	5	40	1	0	0	0	0.2	0.35	1	30	1	25	1	1	1
321	1	2	0	37	7	10	1	0	0	0	0.3	0.12	1	10	1	4	1	1	1
322	1	2	0	57	3	20	0	0	0	0	0.3	0.14	1	10	2	25	1	1	1
